# Supplementary material for: Complex Patterns of Gene Fission in the Eukaryotic Folate Biosynthesis Pathway
Source: Genome Biol Evol. 2014 Sep 23;6(10):2709–20. doi: 10.1093/gbe/evu213 (PMC4224340; doi:10.1093/gbe/evu213)
Supplement: Supplementary Data [file supp_evu213_suppl_data.zip]

Archive with 9 entries (9 files):
- S3_FolP_full_mb_raxml.pdf
- S4_FolB_reduced_mb_raxml.pdf
- S5_FolK_reduced_mb_raxml.pdf
- S6_FolP_reduced_mb_raxml.pdf
- S7_FolKP_mb_raxml.pdf
- Maguire_et_al_Table S1-S3.docx
- Maguire_et_al_Table_S4.txt
- S1_FolB_full_mb_raxml.pdf
- S2_FolK_full_mb_raxml.pdf
