# Supplementary material for: Complex Patterns of Gene Fission in the Eukaryotic Folate Biosynthesis Pathway
Source: Genome Biol Evol. 2014 Sep 23;6(10):2709–20. doi: 10.1093/gbe/evu213 (PMC4224340; doi:10.1093/gbe/evu213)
Supplement: Supplementary Data [file supp_evu213_suppl_data.zip › Maguire_et_al_Table_S4.txt]

Acanthamoeba castellanii
Aeromonas hydrophila subsp hydrophila ATCC 7966
Aeromonas hydrophila subsp. hydrophila ATCC 7966 [Higher HPPK identity]
Aeromonas hydrophila subsp. hydrophila ATCC 7966 [Lower HPPK identity]
Albugo laibachii Nc14
Alcanivorax sp DG881
Alcanivorax sp. DG881 [Marginal Higher HPPK identity]
Alcanivorax sp. DG881 [Marginal Lower HPPK identity]
Alkaliphilus metalliredigens QYMF
Allomyces macrogynus
Aplanochytrium kerguelense PBS07 v1.0
Aquilegia coerulea
Arabidopsis thaliana
Arthrobotrys oligospora ATCC 24927
Aspergillus carbonarius
Aspergillus carbonarius ITEM 5010 v3
Aureococcus anophagefferens
Auricularia delicata
Batrachochytrium dendrobatidis JAM81
Bigelowiella natans
Blastocystis hominis
Brachypodium distachyon
Branchiostoma floridae
Burkholderia sp H160
Burkholderia sp JV3
Calliarthron tuberculosum
Candida albicans O-1
Candida albicans SC5314
Candida glabrata CBS 138
Candidatus Kuenenia stuttgartiensis
Capsaspora owczarzaki ATCC 30864
Cellvibrio japonicus [Higher HPPK identity]
Cellvibrio japonicus [Lower HPPK identity]
Cellvibrio japonicus Ueda107
Ceriporiopsis subvermispora B
Chaetomium globosum
Chlamydia trachomatis
Chlamydomonas reinhardtii
Chondrus crispus
Chromohalobacter salexigens DSM 3043
Chromohalobacter salexigens DSM 3043 [Higher HPPK identity]
Chromohalobacter salexigens DSM 3043 [Lower HPPK identity]
Cladonia grayi
Clostridium novyi NT
Clostridium thermocellum ATCC 27405
Coccidioides immitis RS
Cochliobolus heterostrophus
Coprinopsis cinerea
Copromyxa sp.
Cyanidioschyzon merolae CMF158C
Cyanidioschyzon merolae CMQ278C
Debaryomyces hansenii CBS767
Dictyostelium discoideum AX4
Dictyostelium fasciculatum
Dictyostelium purpureum
Ectocarpus siliculosus
Emiliania huxleyi CCMP1516
Encephalitozoon hellem ATCC 50504
Escherichia coli 83972
Escherichia coli V_060327
Fonticula sp.
Fragilariopsis cylindrus
Fusobacterium sp 3_1_5R
Fusobacterium sp. 3_1_5R
Galdieria sulphuraria
Glaciecola nitratireducens FR1064
Gloeophyllum trabeum [Double DHNA]
Glycine max
Gonapodya prolifera
Guillarida theta
Haemophilus influenzae R3021
Hahella chejuensis KCTC 2396
Halorhodospira halophila SL1
Halorhodospira halophila SL1 [Higher HPPK identity]
Halorhodospira halophila SL1 [Lower HPPK identity]
Hansenula polymorpha NCYC 495 leu11 v20
Hyphochytrium sp.
Idiomarina baltica OS145
Idiomarina baltica OS145 [Higher HPPK identity]
Idiomarina baltica OS145 [Much Lower HPPK identity]
Kluyveromyces lactis NRRL Y-1140
Komagataella pastoris GS115
Laccaria bicolor
Lentisphaera araneosa HTCC2155
Magnetococcus sp MC-1
Mannheimia haemolytica serotype A2
Mannheimia haemolytica serotype A2 str BOVINE
Mannheimia succiniciproducens MBEL55E
Marinobacter aquaeolei VT8
Marinobacter aquaeolei VT8 [Higher HPPK identity]
Marinobacter aquaeolei VT8 [Lower HPPK identity]
Melampsora larici-populina 98AG31
Melampsora laricis-populina v10
Methylobacterium extorquens AM1
Methylobacterium extorquens PA1
Methylococcus capsulatus str Bath
Methylococcus capsulatus str. Bath: [Higher HPPK identity]
Methylococcus capsulatus str. Bath: [Lower HPPK identity]
Methylomicrobium album BG8
Methylomonas methanica MC09
Meyerozyma guilliermondii ATCC 6260
Moorella thermoacetica ATCC 39073
Nannochloropsis gaditana CCMP526
Neurospora crassa
Nitrococcus mobilis Nb-231
Nitrococcus mobilis Nb-231 [Higher HPPK identity]
Nitrococcus mobilis Nb-231 [Lower HPPK identity]
Nitrosococcus watsonii C-113
Nitrosospira multiformis ATCC 25196
Oryza sativa Japonica Group
Ostreococcus lucimarinus
Pasteurella dagmatis ATCC 43325
Perkinsus marinus ATCC 50983
Phaeodactylum tricornutum v2.0
Phanerochaete chrysosporium v20
Photobacterium profundum 3TCK
Photobacterium profundum 3TCK [Higher HPPK identity]
Photobacterium profundum 3TCK [Lower HPPK identity]
Photobacterium profundum SS9
Phycomyces blakesleeanus
Phycomyces blakesleeanus NRRL1555 v20
Physcomitrella patens
Physcomitrella patens subsp patens
Phytophthora capsici LT1534 v11.0
Phytophthora infestans T30-4
Phytophthora sojae v3.0
Piromyces sp. E2
Planctomyces maris DSM 8797
Plasmodium berghei
Polysphondylium pallidum PN500
Porphyridium cruentum
Postia placenta Mad-698
Postia placenta MAD-698
Proteus mirabilis ATCC 29906
Proteus mirabilis ATCC 29906 
Proteus mirabilis HI4320
Pseudomonas aeruginosa 2192
Pseudomonas aeruginosa PA7
Pseudo-nitzschia multiseries CLN-47 v1.0
PuccgrPuccinia graminis f. sp. tritici CRL 75-36-700
Puccinia graminis f. sp. tritici CRL 75-36-700
Rhizopus oryzae
Rhodanobacter sp 2APBS1
Rhodotorula graminis strain P1 v11
Saccharomyces cerevisiae S288C
Saccharophagus degradans 2-40
Saccharophagus degradans 2-40 [Higher HPPK identity]
Saccharophagus degradans 2-40 [Lower HPPK identity]
Saitoella complicata
Scheffersomyces stipitis CBS 6054
Schizochytrium aggregatum ATCC 28209 v1.0
Schizosaccharomyces pombe 972h-
Shewanella loihica PV-4
Sphaeroforma artica
Spizellomyces punctatus
Sporisorium reilianum SRZ2
Sporobolomyces roseus v10
Stenotrophomonas maltophilia K279a
Sulfolobus acidocaldarius DSM 639
Synechococcus sp PCC 7002
Synechococcus sp PCC 7335
Teredinibacter turnerae T7901
Teredinibacter turnerae T7901 [Higher HPPK identity]
Teredinibacter turnerae T7901 [Lower HPPK identity]
Thalassiosira oceanica
Thalassiosira pseudonana CCMP1335
Thiorhodospira sibirica ATCC 700588
Toxoplasma gondii ME49
Trametes versicolor
Tuber melanosporum Mel28
Ustilago maydis 521
Vibrio cholerae 2740-80
Vibrio cholerae 2740-80 [Higher HPPK identity]
Vibrio cholerae 2740-80 [Lower HPPK identity]
Vibrio cholerae HE-09
Volvox carteri
Volvox carteri f. nagariensis
Waddlia chondrophila
Waddlia chondrophila SU 86-1044
Wallemia sebi CBS 633.66
Xanthomonas campestris pv campestris str ATCC 33913
Xanthomonas campestris pv campestris str B100
Yarrowia lipolytica
Yersinia pestis Angola
Yersinia pestis Antiqua
Zygosaccharomyces rouxii
